# Supplementary material for: CTD: An information-theoretic algorithm to interpret sets of metabolomic and transcriptomic perturbations in the context of graphical models
Source: PLoS Comput Biol. 2021 Jan 29;17(1):e1008550. doi: 10.1371/journal.pcbi.1008550 (PMC7875364; doi:10.1371/journal.pcbi.1008550)
Supplement: S1 Table — Pathway number corresponds to the number in the beige rectangles observed in Fig 1. (XLSX) [file pcbi.1008550.s002.xlsx]

## Sheet: Sheet1
Pathway Number	Pathway Name
1	Glycosylation
2	Ascorbate Metabolism
3	Glycogen Metabolism
4	Galactose Metabolism
5	Inositol Metabolism
6	Branched Chain Amino Acid (BCAA) Metabolism
7	Riboflavin Metabolism
8	Pentose Phosphate Pathway
9	Pyrimidine Metabolism
10	Sorbitol/Glycerol Metabolism
11	Benzoate Metabolism
12	Purine Metabolism
13	Protein Degradation
14	Lysine Catabolism
15	Glycolysis
16	Glycine/Serine/Threonine Metabolism
17	Carnitine Biosynthesis
18	Methionine/Cysteine Metabolism
19	Glutathione Metabolism
20	Histidine Metabolism
21	Ketone Bodies
22	Nicotinate/Nicotinamide Metabolism
23	Mevalonate Metabolism
24	Tryptophan Metabolism
25	TCA Cycle
26	Arginine Metabolism/Urea Cycle
27	Eicosanoids
28	Polyamine Metabolism
29	Creatine Metabolism
30	Aspartate/Glutamate Metabolism
31	Phenylalanine/Tyrosine Metabolism
32	Proline Metabolism
33	Endocannabinoid Synthesis
34	Fibrinogen Cleavage Peptides
35	Sphingolipid Metabolism
36	Phospholipid Metabolism
37	Thyroid Hormone Synthesis
38	Fatty Acid Metabolism
39	Hemoglobin/Porphyrin Metabolism
40	Steroid Hormone Biosynthesis
41	Bile Acid Metabolism
42	Dicarboxylic Acid Metabolism
43	Secondary Bile Acids
