# Supplementary material for: CTD: An information-theoretic algorithm to interpret sets of metabolomic and transcriptomic perturbations in the context of graphical models
Source: PLoS Comput Biol. 2021 Jan 29;17(1):e1008550. doi: 10.1371/journal.pcbi.1008550 (PMC7875364; doi:10.1371/journal.pcbi.1008550)
Supplement: S2 Table — Gaussian Markov Random Field network model estimation was performed using the graphical lasso algorithm. Alongside cases, 68 control profiles were used in network learning. Importantly, for any given network fold, we selected metabolites that were measured in large numbers of patients in both the included control and disease profiles. (XLSX) [file pcbi.1008550.s003.xlsx]

## Sheet: Sheet1
Network	Cases	Disease Surrogates	Controls	Control Surrogates	Metabolites	Edges
						Disease-Control	Control	Disease-Specific
Citrullinemia
Fold 1	8	240	68	272	476	5852	3498	4699
Fold 2	8	240	68	272	476	5805	3661	4594
Fold 3	8	240	68	272	476	5587	3654	4403
Fold 4	8	240	68	272	476	5919	3633	4747
Fold 5	8	240	68	272	476	5920	3613	4735
Fold 6	8	240	68	272	476	5917	3778	4763
Fold 7	8	240	68	272	476	5147	3935	3967
Fold 8	8	240	68	272	476	5410	3533	4304
Fold 9	8	240	68	272	476	5895	3763	4702
Maple syrup urine disease
Fold 1	17	238	68	272	476	3274	2791	2354
Fold 2	17	238	68	272	476	3088	2739	2226
Fold 3	17	238	68	272	476	3078	2507	2228
Fold 4	17	238	68	272	476	3040	2642	2174
Fold 5	17	238	68	272	476	5218	5032	3722
Fold 6	17	238	68	272	476	5063	5241	3515
Fold 7	17	238	68	272	476	5137	5037	3619
Fold 8	17	238	68	272	476	2898	2623	2051
Fold 9	17	238	68	272	476	3113	2693	2254
Fold 10	17	238	68	272	476	3097	2676	2240
Fold 11	17	238	68	272	476	2913	2518	2065
Fold 12	17	238	68	272	476	3020	2571	2160
Fold 13	17	238	68	272	476	5184	5023	3676
Fold 14	17	238	68	272	476	3078	2615	2230
Fold 15	17	238	68	272	476	5117	5105	3667
Fold 16	17	238	68	272	476	5223	5216	3711
Fold 17	17	238	68	272	476	3091	2694	2193
Fold 18	17	238	68	272	476	2968	2616	2102
Methylmalonic aciduria
Fold 1	8	240	68	272	476	5268	3443	4280
Fold 2	8	240	68	272	476	5286	3171	4311
Fold 3	8	240	68	272	476	5342	3259	4386
Fold 4	8	240	68	272	476	5189	3351	4120
Fold 5	8	240	68	272	476	5098	3309	4109
Fold 6	8	240	68	272	476	4760	3314	3773
Fold 7	8	240	68	272	476	5445	3313	4451
Fold 8	8	240	68	272	476	5257	3353	4282
Fold 9	8	240	68	272	476	5245	3178	4290
Propionic aciduria
Fold 1	8	240	68	272	476	4147	3503	3120
Fold 2	8	240	68	272	476	4109	3395	3133
Fold 3	8	240	68	272	476	4067	3379	3082
Fold 4	8	240	68	272	476	3806	3346	2787
Fold 5	8	240	68	272	476	4159	3326	3100
Fold 6	8	240	68	272	476	4306	3450	3250
Fold 7	8	240	68	272	476	4201	3343	3169
Fold 8	8	240	68	272	476	3888	3340	2841
Fold 9	8	240	68	272	476	4372	3433	3295
Phenylketonuria
Fold 1	7	238	68	272	476	4432	3270	3310
Fold 2	7	238	68	272	476	4483	3130	3333
Fold 3	7	238	68	272	476	4564	3088	3433
Fold 4	7	238	68	272	476	4823	3210	3701
Fold 5	7	238	68	272	476	4757	3182	3650
Fold 6	7	238	68	272	476	4827	3262	3704
Fold 7	7	238	68	272	476	4761	3226	3615
Fold 8	7	238	68	272	476	4800	3226	3615
