# Supplementary material for: CTD: An information-theoretic algorithm to interpret sets of metabolomic and transcriptomic perturbations in the context of graphical models
Source: PLoS Comput Biol. 2021 Jan 29;17(1):e1008550. doi: 10.1371/journal.pcbi.1008550 (PMC7875364; doi:10.1371/journal.pcbi.1008550)
Supplement: S3 Table — Green highlighted metabolites are known biomarkers for the disorder of interest. Yellow-highlighted metabolites are clinically relevant perturbations not described in Miller et al. (2015) for the given disorder. Purple-highlighted metabolites are more likely due to disease-related medication or diet changes, based on evidence from the literature or clinical inspection. (XLSX) [file pcbi.1008550.s004.xlsx]

## Sheet: References
REFERENCES
1	Burrage LC, Thistlethwaite L, Stroup BM, Sun Q, Miller MJ, Nagamani SCS, et al. Untargeted metabolomic profiling reveals multiple pathway perturbations and new clinical biomarkers in urea cycle disorders. Genet Med. 2019;21(9):1977-86.
2	Miller MJ, Kennedy AD, Eckhart AD, Burrage LC, Wulff JE, Miller LA, et al. Untargeted metabolomic analysis for the clinical screening of inborn errors of metabolism. J Inherit Metab Dis. 2015;38(6):1029-39.

## Sheet: CIT
					Feature Selection Methods
					Zscore	FSFCN			CTD		CTD.covariate ranks 4/13 in variable importance in the CTD feature selection PLS regression model.
Disease	Metabolite	Clinical Interpretation	Mean Z-score	Single Variable AUC		IM	GMO	WT			CTD.covariate ranks 2/12 in variable importance in the FSFCN-InfoMap feature selection PLS regression model.
Citrullinemia	CTD.covariate	Network interpreted and quantified	N/A	0.97	x	x	x	x	x		CTD.covariate ranks 2/12 in variable importance in the FSFCN-GMO feature selection PLS regression model.
	3-ureidopropionate	Miller et al. (2015)	3.94	0.98	x	x	x	x	x		CTD.covariate ranks 2/13 in variable importance in the FSFCN-WalkTrap feature selection PLS regression model.
	citrulline		12.66	1	x	x	x	x	x		CTD.covariate ranks 5/28 in variable importance in the Z-score feature selection PLS regression model.
	uridine		2.22	0.88	x			x
	homocitrulline		2.33	0.94	x
	phenylacetylglutamine	Medication byproduct of sodium phenylacetate	4.26	0.95	x	x	x	x	x
	3-methyl-2-oxobutyrate	Protein restricted diet	-2.19	0.75	x				x
	3-methyl-2-oxovalerate		-3.37	0.75	x				x
	4-methyl-2-oxopentanoate		-3.81	0.85	x	x	x		x
	gamma-glutamylisoleucine		-2.8	0.92	x
	gamma-glutamylleucine		-3.1	0.92	x				x
	gamma-glutamylvaline		-2.85	0.9	x
	isoleucine		-2.32	0.81	x				x
	leucine		-3.03	0.87	x				x
	stearate, methyl ester	Diet related, Burrage et al (2019)	2.85	0.89	x	x	x	x	x
	stearidonate (18:4n3)		2.74	0.88	x	x	x		x
	1,5-anhydroglucitol (1,5-ag)		-2.59	0.9	x
	1-palmitoylplasmenylethanolamine		-2.27	0.86	x
	1-stearoyl-gpi (18:0)		-2.5	0.93	x	x	x	x
	2-hydroxybutyrate		-2.01	0.86	x	x	x	x
	2-stearoylglycerophosphoinositol		-1.9	0.9				x
	adipate		-2.83	0.93	x
	betaine		-2.65	0.89	x	x	x	x
	docosahexaenoate (22:6n3)		-2.02	0.9	x
	histidine		-2.09	0.89	x
	hwesasxx		-2.15	0.79	x
	n-acetylalanine		-2.02	0.9	x	x	x	x
	tartarate		2.54	0.81	x	x	x	x	x
	tryptophan		-3.05	0.93	x			x

## Sheet: MSUD
					Feature Selection Methods
					Zscore	FSFCN			CTD		CTD.covariate ranks 2/8 in variable importance in the CTD feature selection PLS regression model.
Disease	Metabolite	Clinical Interpretation	Mean Z-score	Single Metabolite AUC		IM	GMO	WT			CTD.covariate ranks 2/9 in variable importance in the FSFCN-InfoMap feature selection PLS regression model.
Maple syrup urine disease	CTD.covariate	Network interpreted and quantified	N/A	0.97	x	x	x	x	x		CTD.covariate ranks 2/12 in variable importance in the FSFCN-GMO feature selection PLS regression model.
	2-methylbutyroylcarnitine	Miller et al. (2015)	-2.38	0.89	x			x			CTD.covariate ranks 2/10 in variable importance in the FSFCN-WalkTrap feature selection PLS regression model.
	3-hydroxyisobutyrate		-3.1	0.98	x			x	x		CTD.covariate ranks 2/19 in variable importance in the Z-score feature selection PLS regression model.
	3-methyl-2-oxovalerate		2.34	0.86	x
	4-methyl-2-oxopentanoate		3.47	0.94	x				x
	allo-isoleucine		8.11	1	x	x	x	x	x
	alpha-hydroxyisovalerate		3.51	0.95	x				x
	hydroxyisovaleroylcarnitine		-3.59	0.99	x	x	x	x	x
	isoleucine		2.66	0.95	x
	leucine		2.28	0.89	x				x
	isovalerylcarnitine		-3.48	0.96	x		x	x	x
	tiglyl carnitine	Downstream of metabolic block. Should be reduced.	-1.87	0.94	x			x
	1-linolenoylglycerophosphocholine (18:3n3)		2.01	0.94		x		x
	1-myristoyl-gpc (14:0)		2.17	0.88	x
	2-aminoheptanoate		2.43	0.96	x		x
	2-myristoyl-gpc (14:0)		2.18	0.87	x		x
	3-hydroxydecanoate		-1.41	0.85		x	x
	3-methyl-2-oxobutyrate		2.06	0.91	x
	4-androsten-3beta,17beta-diol disulfate		1.7	0.91		x	x	x
	cysteine		2.03	0.76	x
	homostachydrine		-1.71	0.81		x	x	x
	isovalerate		2.32	0.88	x	x	x	x
	pyroglutamine		1.52	0.85		x
	tartarate		2.12	0.76	x

## Sheet: MMA
					Feature Selection Methods
					Zscore	FSFCN			CTD		CTD.covariate ranks 3/10 in variable importance in the CTD feature selection PLS regression model.
Disease	Metabolite	Clinical Interpretation	Mean Z-score	Single Metabolite AUC		IM	GMO	WT			CTD.covariate ranks 3/12 in variable importance in the FSFCN-InfoMap feature selection PLS regression model.
Methylmalonic aciduria	CTD.covariate	Network interpreted and quantified	N/A	0.95	x	x	x	x	x		CTD.covariate ranks 3/13 in variable importance in the FSFCN-GMO feature selection PLS regression model.
	2-methylbutyroylcarnitine	Miller et al. (2015)	3.84	0.98	x			x	x		CTD.covariate ranks 4/18 in variable importance in the FSFCN-WalkTrap feature selection PLS regression model.
	2-methylmalonyl carnitine		15.87	0.99	x	x	x		x		CTD.covariate ranks 3/17 in variable importance in the Z-score feature selection PLS regression model.
	3-hydroxypropanoate		5.29	0.93	x	x			x
	butyrylcarnitine		2.52	0.87	x
	glycine		2.39	0.8	x			x
	hydroxyisovaleroylcarnitine		3.53	0.87	x				x
	propionylcarnitine		7.42	0.96	x	x	x	x	x
	tiglyl carnitine		4.24	0.97	x			x	x
	leucine	Diet-related, protein restriction	-1.01	0.67		x	x	x
	succinylcarnitine	Downstream of metabolic block. Should be reduced.	-1.2	0.64		x	x	x	x
	1-margaroylglycerophosphoethanolamine		2.73	0.85				x
	1-pentadecanoylglycerophosphocholine (15:0)		2.32	0.85	x
	2-hydroxypalmitate		-1.5	0.86		x		x
	3-methyl-2-oxobutyrate		-2.86	0.86	x
	acetylcarnitine		2	0.89	x
	allo-isoleucine		-2.15	0.83	x
	beta-hydroxyisovalerate		2.84	0.82		x			x
	deoxycarnitine		2.55	0.84	x			x
	gamma-glutamyl-2-aminobutyrate		-1.27	0.71		x	x	x
	homostachydrine		-1.5	0.73		x	x	x
	imidazole lactate		1.7	0.78				x
	margarate (17:0)		1.23	0.71		x		x
	n-acetylthreonine		1.01	0.67		x	x	x
	pentadecanoate (15:0)		2.02	0.81	x			x
	uridine		-3.46	0.93	x	x	x	x	x
	valerylcarnitine		2.5	0.96	x		x	x

## Sheet: PA
					Feature Selection Methods
					Zscore	FSFCN			CTD		CTD.covariate ranks 3/20 in variable importance in the CTD feature selection PLS regression model.
Disease	Metabolite	Clinical Interpretation	Mean Z-score	Single Metabolite AUC		IM	GMO	WT			CTD.covariate ranks 1/8 in variable importance in the FSFCN-InfoMap feature selection PLS regression model.
Propionic aciduria	CTD.covariate	Network interpreted and quantified	N/A	0.99	x	x	x	x	x		CTD.covariate ranks 1/7 in variable importance in the FSFCN-GMO feature selection PLS regression model.
	2-methylmalonyl carnitine	Miller et al. (2015)	-3.1	0.94	x			x	x		CTD.covariate ranks 3/20 in variable importance in the FSFCN-WalkTrap feature selection PLS regression model.
	3-hydroxypropanoate		8.21	0.99	x			x	x		CTD.covariate ranks3/24 in variable importance in the Z-score feature selection PLS regression model.
	carnitine		-2.24	0.61	x				x
	glycine		3.37	0.96	x	x	x	x	x
	hydroxyisovaleroylcarnitine		2.1	0.85	x			x
	propionylcarnitine		7.52	0.96	x	x		x	x
	succinylcarnitine		-2.56	0.86	x		x	x	x
	tiglyl carnitine		2.61	0.94	x			x	x
	3-methyl-2-oxobutyrate	Diet-related, protein restriction	-3.18	0.87	x			x	x
	3-methyl-2-oxovalerate		-1.95	0.78					x
	allo-isoleucine	Diet-related, protein restriction	-2.7	0.9	x				x
	1-heptadecanoyl-gpc (17:0)		2.09	0.87	x				x
	1-margaroyl-gpe		2.17	0.94	x		x	x
	1-pentadecanoyl-gpc (15:0)		2.91	0.93	x	x		x	x
	3-methylglutaroylcarnitine		-1.93	0.87		x	x	x
	5-dodecenoate (12:1n7)		1.52	0.82		x
	beta-hydroxyisovalerate		3.22	0.86	x				x
	cysteine		2.51	0.82	x
	deoxycarnitine		3.48	0.91	x			x	x
	ergothioneine		-2.07	0.91	x	x	x
	fumarate		1.28	0.9				x
	gamma-glutamylisoleucine		-2.02	0.93	x			x
	gamma-glutamylvaline		-2.6	0.85	x			x	x
	glutaroylcarnitine		-2.86	0.97	x			x	x
	pentadecanoate (15:0)		3.07	0.93	x				x
	phenylcarnitine		-0.78	0.72				x
	uridine		-3.29	0.96	x			x	x
	valerylcarnitine		1.97	0.96				x
	valine		-2.65	0.89	x	x	x		x

## Sheet: PKU
						Feature Selection Methods
						Zscore	FSFCN			CTD
Disease	Disease	Metabolite	Clinical Interpretation	Mean Z-score	Single Metabolite AUC		IM	GMO	WT			CTD.covariate ranks 4/6 in variable importance in the CTD feature selection PLS regression model.
Phenylketonuria	Phenylketonuria	CTD.covariate	Network interpreted and quantified	N/A	1	x	x	x	x	x		CTD.covariate ranks 3/13 in variable importance in the FSFCN-InfoMap feature selection PLS regression model.
		gamma-glutamylphenylalanine	Miller et al. (2015)	7.63	1	x	x	x	x	x		CTD.covariate ranks 2/8 in variable importance in the FSFCN-GMO feature selection PLS regression model.
		n-acetylphenylalanine		5.36	0.99	x				x		CTD.covariate ranks 3/13 in variable importance in the FSFCN-WalkTrap feature selection PLS regression model.
		phenylalanine		9.26	1	x				x		CTD.covariate ranks 4/7 in variable importance in the Z-score feature selection PLS regression model.
		phenyllactate (pla)		7.65	1	x	x	x	x	x
		1-eicosatrienoylglycerophosphoethanolamine		0.98	0.72		x	x	x
		3-hydroxyisobutyrate		0.78	0.77		x		x
		7-hoca		1.23	0.62		x	x	x
		bilirubin		1.64	0.77		x		x
		biliverdin		1.44	0.78		x	x	x
		glycolate		0.31	0.61		x		x
		indolelactate		2.56	0.89	x				x
		n-acetylaspartate		0.64	0.61		x		x
		nicotinamide		0.6	0.69		x	x	x
		phenylalanylisoleucine		0.84	0.74		x	x	x
		tryptophylphenylalanine		2.23	0.98	x	x		x
