# Supplementary material for: CTD: An information-theoretic algorithm to interpret sets of metabolomic and transcriptomic perturbations in the context of graphical models
Source: PLoS Comput Biol. 2021 Jan 29;17(1):e1008550. doi: 10.1371/journal.pcbi.1008550 (PMC7875364; doi:10.1371/journal.pcbi.1008550)
Supplement: S5 Table — Only pathways with a nominal p-value < 0.05 are shown. (XLSX) [file pcbi.1008550.s006.xlsx]

## Sheet: Sheet1
Diagnosis	Pathway No.	Pathway	N	NES	P-value	FDR
Citrullinemia	6	BCAA-Metabolism	12	1.796	0.00915	0.0618
Maple syrup urine disease	N/A	[None]	N/A	N/A	N/A	N/A
Methylmalonic aciduria	6	BCAA-Metabolism	12	1.597	0.0336	0.297
Propionic aciduria	31	Phe-Tyr-Metabolism	11	-1.677	0.0175	0.179
	17	Carnitine-Metabolism	5	-1.583	0.0314	0.254
	22	Nicotinate-Nicotinamide-Metabolism	5	-1.524	0.0394	0.196
Phenylketonuria	31	Phe-Tyr-Metabolism	11	-1.902	0.00481	0.014
	1	Glycosylation	6	1.554	0.0472	0.226
